# Supplementary material for: Transcriptome Analysis of T. asperellum GDFS 1009 Revealed the Role of MUP1 Gene on the Methionine-Based Induction of Morphogenesis and Biological Control Activity
Source: J Fungi (Basel). 2023 Feb 6;9(2):215. doi: 10.3390/jof9020215 (PMC9963050; doi:10.3390/jof9020215)
Supplement: Supplementary file 1 [file jof-09-00215-s001.zip]

Archive with 1 entries (1 files):
- jof-2133764-supplementary.pdf
